# Supplementary material for: Unravelling Main- and Side-Chain Motions in Polymers with NMR Spectroscopy and Relaxometry: The Case of Polyvinyl Butyral
Source: Polymers (Basel). 2021 Aug 11;13(16):2686. doi: 10.3390/polym13162686 (PMC8398131; doi:10.3390/polym13162686)
Supplement: Supplementary file 1 [file polymers-13-02686-s001.zip]

Archive with 1 entries (1 files):
- polymers-1285428-SI.pdf
